# Supplementary material for: HPV-51 or HPV-52 Infection Could Impair Sperm Quality in Infertile Patients: A Preliminary Study on Our Experience from North-Western Italy
Source: Trop Med Infect Dis. 2025 Jan 28;10(2):36. doi: 10.3390/tropicalmed10020036 (PMC11861865; doi:10.3390/tropicalmed10020036)
Supplement: Supplementary file 1 [file tropicalmed-10-00036-s001.zip]

Archive with 1 entries (1 files):
- tropicalmed-3261942-supplementary.pdf
